# Supplementary material for: Increased cell motility and invasion upon knockdown of lipolysis stimulated lipoprotein receptor (LSR) in SW780 bladder cancer cells
Source: BMC Med Genomics. 2008 Jul 22;1:31. doi: 10.1186/1755-8794-1-31 (PMC2492871; doi:10.1186/1755-8794-1-31)
Supplement: Additional file 4 — Gene expression data. Genes found to be differentially expressed upon knockdown. [file 1755-8794-1-31-S4.xls]

## Sheet: Ark1
Probe_ID	LR_L71_18h		Probe_ID	LR_L71p53_18h		Probe_ID	LR_L72_18h		Probe_ID	LR_p53_18h		Probe_ID	LR_L71_48h		Probe_ID	LR_L71p53_48h		Probe_ID	LR_L72_48h		Probe_ID	LR_p53_48h		Probe_ID	LR_L71_72h		Probe_ID	LR_L71p53_72h		Probe_ID	LR_L72_72h		Probe_ID	LR_p53_72h
1557285_at	2.4908		227404_s_at	3.01769		AFFX-HUMRGE/M10098_3_at	5.17376		AFFX-HUMRGE/M10098_3_at	4.98695		227404_s_at	3.74958		226847_at	2.74434		207345_at	3.92902		1555724_s_at	3.23356		1556773_at	3.81214		227404_s_at	4.68248		226847_at	3.59315		204475_at	3.29061
208715_at	2.3346		1557285_at	2.25949		1557285_at	3.12694		AFFX-HUMRGE/M10098_5_at	4.70894		222802_at	3.61182		207345_at	2.59942		226847_at	3.84122		207345_at	3.16604		211756_at	3.66798		201694_s_at	3.36287		207345_at	3.5727		226847_at	2.43064
210768_x_at	2.25351		208715_at	2.18927		227404_s_at	2.92323		AFFX-HUMRGE/M10098_M_at	3.29143		226847_at	3.36594		206300_s_at	2.56795		1555724_s_at	3.60479		226847_at	3.14435		206300_s_at	3.5379		204475_at	2.73625		227404_s_at	3.45685		235705_at	2.17968
211098_x_at	2.09643		210768_x_at	2.1323		AFFX-HUMRGE/M10098_M_at	2.61222		239219_at	2.0908		206300_s_at	3.31255		1555724_s_at	2.35383		204948_s_at	3.3284		205547_s_at	2.90057		210355_at	3.25392		1556773_at	2.72933		204948_s_at	3.27904		232174_at	2.1728
208716_s_at	2.00772		208716_s_at	1.96311		AFFX-HUMRGE/M10098_5_at	2.54642		229134_at	2.05507		1556773_at	3.25591		1556773_at	2.34793		205547_s_at	3.32787		223484_at	2.62602		202628_s_at	2.96908		211756_at	2.34942		206300_s_at	3.22364		228640_at	2.07074
227404_s_at	1.95259		227529_s_at	1.87126		210768_x_at	2.1233		210768_x_at	2.04198		207345_at	3.23409		222802_at	2.32079		222802_at	3.17137		204948_s_at	2.57602		226847_at	2.89		210355_at	2.12086		211756_at	3.20919		204948_s_at	1.98593
223266_at	1.89575		211098_x_at	1.85027		208715_at	2.08826		208715_at	1.96259		218995_s_at	3.06016		204948_s_at	2.24435		206300_s_at	3.00975		222802_at	2.45841		207345_at	2.83269		201721_s_at	2.07627		1556773_at	3.15168		232333_at	1.98169
208025_s_at	1.7802		207345_at	1.82593		239331_at	1.98685		211098_x_at	1.92882		211756_at	3.01739		211756_at	2.16433		1556773_at	2.99343		204222_s_at	2.29413		205547_s_at	2.72153		206300_s_at	2.05044		205547_s_at	2.99251		227404_s_at	1.96933
207345_at	1.75439		223266_at	1.70859		208716_s_at	1.91881		208716_s_at	1.88376		1555724_s_at	2.82085		223484_at	2.10899		204222_s_at	2.80783		226142_at	2.28729		204948_s_at	2.61692		215076_s_at	1.97546		223484_at	2.90602		242405_at	1.89662
229514_at	1.74918		239823_at	1.69053		207345_at	1.91528		227529_s_at	1.84414		204948_s_at	2.75559		215076_s_at	2.07867		226142_at	2.78693		226136_at	2.18234		226142_at	2.60922		226847_at	1.97139		202628_s_at	2.89163		241681_at	1.87494
209373_at	1.68711		209035_at	1.66677		211098_x_at	1.90717		209035_at	1.77038		210764_s_at	2.57805		205547_s_at	2.03623		223484_at	2.76616		206300_s_at	2.09237		215076_s_at	2.60877		202998_s_at	1.87672		210355_at	2.88871		201721_s_at	1.83842
1569583_at	1.67724		224901_at	1.5896		229134_at	1.89007		212746_s_at	1.63689		209101_at	2.57714		226136_at	1.97913		218995_s_at	2.69791		227529_s_at	2.04055		212488_at	2.57468		202008_s_at	1.86244		1555724_s_at	2.88282		205547_s_at	1.82847
AFFX-HUMRGE/M10098_3_at	1.64768		231067_s_at	1.56488		236678_at	1.86622		208704_x_at	1.6202		201739_at	2.57318		204475_at	1.93821		211756_at	2.66869		1552972_at	1.95949		1555724_s_at	2.57259		226142_at	1.85652		226142_at	2.79594		226142_at	1.77414
243591_at	1.5557		208704_x_at	1.53094		215775_at	1.80708		215775_at	1.61576		205547_s_at	2.52634		226142_at	1.90596		226136_at	2.66817		214085_x_at	1.93301		222802_at	2.5558		222303_at	1.8078		222802_at	2.74864		244414_at	1.76352
216044_x_at	1.51198		226142_at	1.49739		239348_at	1.75393		226847_at	1.57193		223484_at	2.49977		204222_s_at	1.87176		203373_at	2.56768		204475_at	1.93131		211203_s_at	2.53431		204948_s_at	1.79124		211203_s_at	2.60429		244387_at	1.68509
209035_at	1.46275		208248_x_at	1.49067		208025_s_at	1.75063		236678_at	1.5513		204222_s_at	2.3467		210355_at	1.82709		227529_s_at	2.40825		210517_s_at	1.90519		1554966_a_at	2.50408		224917_at	1.77656		218995_s_at	2.57323		223484_at	1.68423
1556773_at	1.45771		229339_at	1.4798		224559_at	1.71143		227530_at	1.52906		201289_at	2.34179		227404_s_at	1.81636		208025_s_at	2.37643		227404_s_at	1.9006		227404_s_at	2.49809		232406_at	1.70707		210764_s_at	2.56477		235952_at	1.67517
208704_x_at	1.44083		227530_at	1.47898		209035_at	1.66809		209863_s_at	1.5137		210355_at	2.29978		202998_s_at	1.80249		214085_x_at	2.33495		204221_x_at	1.87389		1568765_at	2.43565		223484_at	1.65267		219634_at	2.52688		204359_at	1.67376
224559_at	1.43585		228520_s_at	1.45959		226142_at	1.6537		208003_s_at	1.49216		202628_s_at	2.28009		217165_x_at	1.79632		210764_s_at	2.31547		204359_at	1.86696		219634_at	2.42719		209765_at	1.59676		204222_s_at	2.47909		238032_at	1.66268
226847_at	1.43514		226847_at	1.42691		223266_at	1.62481		208248_x_at	1.47063		227529_s_at	2.27782		211098_x_at	1.74968		204221_x_at	2.27319		211756_at	1.86148		205832_at	2.42664		209101_at	1.5837		209765_at	2.41617		211756_at	1.6584
236678_at	1.41808		201739_at	1.37506		239336_at	1.62322		208703_s_at	1.46832		226142_at	2.24668		210768_x_at	1.74507		235086_at	2.26912		218995_s_at	1.8437		203325_s_at	2.40294		226136_at	1.57819		214085_x_at	2.38461		1555724_s_at	1.61133
218204_s_at	1.41369		217967_s_at	1.301		208704_x_at	1.54636		226142_at	1.41923		1552972_at	2.15269		210118_s_at	1.73296		1552972_at	2.18572		215076_s_at	1.84175		209765_at	2.34663		206461_x_at	1.55545		204359_at	2.37979		210118_s_at	1.61104
226103_at	1.3968		209581_at	1.28374		243591_at	1.54005		238688_at	1.40155		226136_at	2.13251		208581_x_at	1.73193		210355_at	2.18396		208716_s_at	1.7707		229339_at	2.28221		211456_x_at	1.55256		1561101_at	2.32663		243514_at	1.59056
208248_x_at	1.39628		208025_s_at	1.28234		230375_at	1.50107		207345_at	1.391		212190_at	2.13194		209101_at	1.73118		219410_at	2.15715		227530_at	1.7649		212998_x_at	2.276		219634_at	1.55178		226136_at	2.31771		222303_at	1.57227
240815_at	1.38414		226136_at	1.27637		228582_x_at	1.49871		226103_at	1.38176		219836_at	2.12883		227529_s_at	1.72626		202628_s_at	2.13829		211098_x_at	1.76078		1561101_at	2.27437		208581_x_at	1.51406		209101_at	2.31503		242471_at	1.56086
226142_at	1.38135		225414_at	1.27552		208248_x_at	1.49726		231067_s_at	1.37988		205832_at	2.11124		205014_at	1.72229		210118_s_at	2.135		205014_at	1.75922		227529_s_at	2.24974		222040_at	1.51261		205832_at	2.31205		238774_at	1.55697
226755_at	1.37947		215731_s_at	1.2749		226847_at	1.48596		229339_at	1.34404		206224_at	2.09182		208716_s_at	1.72175		236129_at	2.13102		1556773_at	1.74179		209101_at	2.24328		205547_s_at	1.50756		201694_s_at	2.31146		217165_x_at	1.54847
1568765_at	1.37368		212746_s_at	1.27061		224999_at	1.46569		223266_at	1.33408		215076_s_at	2.06921		210764_s_at	1.71114		219634_at	2.12872		210768_x_at	1.73656		210764_s_at	2.23669		235086_at	1.49434		227529_s_at	2.27338		206461_x_at	1.54824
218641_at	1.36051		210118_s_at	1.27059		1569583_at	1.44753		225516_at	1.33374		206754_s_at	2.0545		204221_x_at	1.65228		210517_s_at	2.12376		210118_s_at	1.71782		202627_s_at	2.23666		205832_at	1.49254		209118_s_at	2.23747		215076_s_at	1.53867
227576_at	1.35418		226184_at	1.26284		212746_s_at	1.44643		237246_at	1.32933		210118_s_at	2.04894		218995_s_at	1.65083		227530_at	2.11269		214769_at	1.66126		209118_s_at	2.18272		217165_x_at	1.48119		210118_s_at	2.2373		209765_at	1.53064
1555942_a_at	1.34796		210517_s_at	1.26015		243037_at	1.44581		239649_at	1.32467		209765_at	2.01215		211456_x_at	1.64328		205014_at	2.09626		202998_s_at	1.65613		202998_s_at	2.13088		212998_x_at	1.45805		212998_x_at	2.23586		211456_x_at	1.50951
226136_at	1.3463		212343_at	1.25778		226103_at	1.44187		1559391_s_at	1.31784		203373_at	2.0098		212185_x_at	1.60887		1561101_at	1.99578		217165_x_at	1.6187		226136_at	2.12427		211203_s_at	1.43792		202998_s_at	2.22827		204589_at	1.50489
224999_at	1.34501		230188_at	1.2577		231697_s_at	1.43733		239823_at	1.31375		219410_at	2.00492		201289_at	1.59394		201289_at	1.97757		204589_at	1.61643		237206_at	2.11724		209792_s_at	1.43409		202627_s_at	2.21998		213605_s_at	1.49031
239336_at	1.33682		241342_at	1.2568		209863_s_at	1.42405		204222_s_at	1.30992		204589_at	1.98293		214085_x_at	1.53747		205832_at	1.97698		219410_at	1.61633		235086_at	2.10282		235419_at	1.42788		219410_at	2.18886		236947_at	1.47954
AFFX-HUMRGE/M10098_5_at	1.33123		226016_at	1.25564		208003_s_at	1.42197		224901_at	1.29623		202627_s_at	1.96307		210517_s_at	1.50479		239823_at	1.91777		208581_x_at	1.60805		201739_at	2.08506		212185_x_at	1.40981		210517_s_at	2.17005		201069_at	1.47926
239331_at	1.32228		205067_at	1.25028		210118_s_at	1.41622		227202_at	1.29309		210517_s_at	1.95161		209765_at	1.49504		209765_at	1.89616		210355_at	1.52575		223484_at	2.06145		201069_at	1.40626		204589_at	2.14153		239448_at	1.46822
AFFX-HUMRGE/M10098_M_at	1.31466		208703_s_at	1.23389		209373_at	1.40262		210517_s_at	1.28245		237206_at	1.94837		206461_x_at	1.48916		204589_at	1.89354		211456_x_at	1.5231		204222_s_at	2.04859		202628_s_at	1.40332		235086_at	2.12532		224917_at	1.46404
238688_at	1.31443		209373_at	1.21717		242539_at	1.40066		239336_at	1.28157		226372_at	1.93951		208703_s_at	1.46693		207517_at	1.88994		212185_x_at	1.5173		206754_s_at	2.01668		210764_s_at	1.39775		203373_at	2.12406		227576_at	1.46243
208703_s_at	1.31183		227970_at	1.21673		1568765_at	1.39308		1554918_a_at	1.27749		214085_x_at	1.93071		205535_s_at	1.38892		225516_at	1.86999		205067_at	1.51058		224917_at	2.00358		204222_s_at	1.38786		236129_at	2.12043		208581_x_at	1.45952
211607_x_at	1.30985		206754_s_at	1.21253		212952_at	1.38502		237411_at	1.25274		231248_at	1.88709		206754_s_at	1.37892		205239_at	1.86952		212190_at	1.4942		201616_s_at	1.99111		204359_at	1.38002		227530_at	2.08975		240815_at	1.4404
201739_at	1.30141		202919_at	1.21031		243184_at	1.3808		226016_at	1.24074		219634_at	1.87928		227530_at	1.36266		201058_s_at	1.86307		201058_s_at	1.47205		217165_x_at	1.96898		233223_at	1.37427		201289_at	2.0759		1569003_at	1.44037
230733_at	1.29535		209863_s_at	1.19535		230188_at	1.36874		244031_at	1.23972		204221_x_at	1.86708		237206_at	1.3536		214769_at	1.85732		231067_s_at	1.45926		211456_x_at	1.96728		210768_x_at	1.37389		206224_at	2.05659		204222_s_at	1.42752
237411_at	1.29084		1553959_a_at	1.18875		1557527_at	1.35925		204358_s_at	1.23882		229339_at	1.86359		208248_x_at	1.30338		212190_at	1.85063		219634_at	1.44523		214085_x_at	1.94871		1555724_s_at	1.37156		229339_at	2.0544		241769_at	1.4045
201984_s_at	1.27221		204222_s_at	1.17867		235374_at	1.34696		237469_at	1.23488		235086_at	1.85619		223278_at	1.27961		204359_at	1.81105		210764_s_at	1.43869		201721_s_at	1.94801		202806_at	1.3595		224917_at	2.04186		209792_s_at	1.39344
228520_s_at	1.27051		226103_at	1.1766		226136_at	1.33937		204153_s_at	1.22257		202998_s_at	1.84721		204589_at	1.27569		205067_at	1.80599		209101_at	1.41009		205590_at	1.92692		204326_x_at	1.35696		204221_x_at	2.03733		213089_at	1.38974
243514_at	1.26882		211607_x_at	1.17072		211607_x_at	1.33881		205289_at	1.21575		227530_at	1.84583		208715_at	1.27157		202267_at	1.8013		206461_x_at	1.393		227530_at	1.9266		214085_x_at	1.35095		211456_x_at	2.01192		220048_at	1.38371
205067_at	1.26562		227202_at	1.16155		238688_at	1.33723		244669_at	1.20985		217165_x_at	1.84342		219634_at	1.26821		202627_s_at	1.79659		201849_at	1.38835		206224_at	1.91311		201169_s_at	1.34972		201169_s_at	1.98621		242827_x_at	1.37596
228582_x_at	1.26371		209101_at	1.15988		235094_at	1.33292		231697_s_at	1.20679		208581_x_at	1.78724		208704_x_at	1.26694		206224_at	1.76765		209765_at	1.38253		208581_x_at	1.90841		230081_at	1.34384		AFFX-HUMRGE/M10098_3_at	1.96827		239348_at	1.36645
214769_at	1.26184		222802_at	1.15524		242261_at	1.32991		241342_at	1.19207		225242_s_at	1.7805		204359_at	1.25863		211098_x_at	1.76407		201328_at	1.37013		227209_at	1.90733		202007_at	1.34224		201616_s_at	1.96743		227384_s_at	1.35925
213836_s_at	1.26069		201984_s_at	1.14609		208703_s_at	1.323		220512_at	1.19106		205014_at	1.7697		202627_s_at	1.22378		231248_at	1.76273		219522_at	1.35255		213069_at	1.90513		211098_x_at	1.34216		204475_at	1.952		226136_at	1.35696
210118_s_at	1.25876		218995_s_at	1.13654		239823_at	1.31862		236109_at	1.18276		208716_s_at	1.76344		219410_at	1.22224		208716_s_at	1.73928		208703_s_at	1.33686		206461_x_at	1.8998		206754_s_at	1.33235		214769_at	1.94576		236007_at	1.35609
212190_at	1.2575		219029_at	1.12737		230028_at	1.3115		212952_at	1.17885		209118_s_at	1.76152		206157_at	1.21978		231067_s_at	1.73668		211203_s_at	1.32035		204589_at	1.89333		204221_x_at	1.30458		205590_at	1.94493		214085_x_at	1.35266
227458_at	1.25493		239196_at	1.12495		1558515_at	1.30723		1556820_a_at	1.17821		210768_x_at	1.74579		231067_s_at	1.21035		226103_at	1.7354		208715_at	1.31861		210517_s_at	1.89333		203325_s_at	1.27575		211966_at	1.94122		202008_s_at	1.34979
235419_at	1.25299		228007_at	1.11121		240815_at	1.29676		206500_s_at	1.17422		1561101_at	1.73885		204326_x_at	1.19326		210768_x_at	1.73417		235086_at	1.31424		202806_at	1.8741		227530_at	1.27261		215076_s_at	1.93563		230229_at	1.34531
225414_at	1.24963		225516_at	1.11025		228259_s_at	1.27772		227404_s_at	1.17149		211098_x_at	1.73874		203939_at	1.18807		203725_at	1.73336		203939_at	1.29529		214769_at	1.86092		214769_at	1.26375		205014_at	1.9338		235023_at	1.34004
206300_s_at	1.24743		206588_at	1.08381		226755_at	1.27547		236924_at	1.16835		204475_at	1.73021		202628_s_at	1.1843		204475_at	1.73256		201289_at	1.25793		204221_x_at	1.84952		208716_s_at	1.25771		227209_at	1.89889		209035_at	1.33878
238967_at	1.24429		217165_x_at	1.08212		204222_s_at	1.26441		229010_at	1.16788		205387_s_at	1.71336		1553994_at	1.17851		1553994_at	1.72979		205535_s_at	1.25747		201289_at	1.84754		201616_s_at	1.24657		202806_at	1.89617		227530_at	1.33252
209711_at	1.24321		225473_at	1.06603		241769_at	1.26199		217165_x_at	1.16424		212998_x_at	1.70424		213629_x_at	1.17612		229555_at	1.72654		202147_s_at	1.25192		218995_s_at	1.84705		234989_at	1.22419		229555_at	1.88484		229694_at	1.3321
205832_at	1.23541		214085_x_at	1.06454		201983_s_at	1.25327		1558048_x_at	1.15921		211456_x_at	1.696		241342_at	1.17077		226372_at	1.72458		225516_at	1.25047		219836_at	1.82011		210517_s_at	1.21425		217165_x_at	1.884		232615_at	1.32159
209581_at	1.22863		214764_at	1.06448		1569150_x_at	1.24837		225414_at	1.15473		203725_at	1.69199		218204_s_at	1.16362		205387_s_at	1.71156		239823_at	1.23541		204359_at	1.81		222802_at	1.21398		209792_s_at	1.88042		212185_x_at	1.30828
204237_at	1.22068		214769_at	1.06079		201984_s_at	1.24349		214769_at	1.14986		212185_x_at	1.68845		202147_s_at	1.15874		208581_x_at	1.69066		202627_s_at	1.21216		222303_at	1.77348		201170_s_at	1.21289		201721_s_at	1.86937		242276_at	1.30803
239196_at	1.21924		201289_at	1.05248		229787_s_at	1.23699		204359_at	1.14577		231067_s_at	1.67275		220048_at	1.15028		203939_at	1.68519		209035_at	1.20931		212185_x_at	1.742		203085_s_at	1.20721		237206_at	1.84496		238913_at	1.29817
204222_s_at	1.21818		224999_at	1.04888		212451_at	1.23003		210118_s_at	1.1424		1553994_at	1.61975		210845_s_at	1.14647		216918_s_at	1.67198		232297_at	1.20327		210118_s_at	1.74044		238032_at	1.19932		206461_x_at	1.83714		232889_at	1.29216
241769_at	1.21669		213836_s_at	1.04763		221496_s_at	1.22252		209581_at	1.14108		226694_at	1.60183		226817_at	1.1451		202644_s_at	1.65918		208248_x_at	1.18923		231248_at	1.71456		201430_s_at	1.16773		208581_x_at	1.83183		236251_at	1.29212
229339_at	1.21089		218204_s_at	1.04523		231057_at	1.22189		232055_at	1.13975		201058_s_at	1.59299		202007_at	1.14362		217165_x_at	1.65162		227209_at	1.18271		235705_at	1.69589		239823_at	1.15854		208084_at	1.81884		213629_x_at	1.28703
227062_at	1.20784		209711_at	1.03616		227529_s_at	1.21951		232615_at	1.12792		206461_x_at	1.58971		214769_at	1.13063		205535_s_at	1.65124		202628_s_at	1.17506		202363_at	1.68859		209373_at	1.15345		202672_s_at	1.77085		230375_at	1.27269
201983_s_at	1.20448		205289_at	1.03542		1569149_at	1.20978		209052_s_at	1.11713		208703_s_at	1.58508		209035_at	1.12903		226694_at	1.64653		220048_at	1.17269		212464_s_at	1.6863		226755_at	1.1523		201058_s_at	1.76901		232541_at	1.2702
226982_at	1.19995		206300_s_at	1.02902		220512_at	1.20949		1555920_at	1.11276		202267_at	1.56245		217967_s_at	1.12765		219522_at	1.6418		202146_at	1.15405		212822_at	1.68098		1553300_a_at	1.14879		208083_s_at	1.76301		235028_at	1.26548
208191_x_at	1.19708		1556773_at	1.02792		232055_at	1.20897		226136_at	1.10863		203325_s_at	1.54931		201058_s_at	1.12076		209101_at	1.63391		223278_at	1.14938		226372_at	1.68041		205660_at	1.1425		244353_s_at	1.75857		243792_x_at	1.26065
214085_x_at	1.18217		237206_at	1.02634		209581_at	1.20133		226360_at	1.10407		226103_at	1.54549		223533_at	1.10219		219836_at	1.61684		204140_at	1.14417		201058_s_at	1.66728		217967_s_at	1.10883		201430_s_at	1.75443		202628_s_at	1.24932
221567_at	1.18149		226893_at	1.01194		230733_at	1.19641		242918_at	1.09603		205067_at	1.51438		228520_s_at	1.09487		212185_x_at	1.60565		218204_s_at	1.1426		201430_s_at	1.64849		203726_s_at	1.10858		225242_s_at	1.75325		1556821_x_at	1.24845
218995_s_at	1.17777		214778_at	1.01144		239311_at	1.19032		224853_at	1.0921		205535_s_at	1.50779		205387_s_at	1.09089		227404_s_at	1.60139		208704_x_at	1.14051		201069_at	1.63289		211980_at	1.10197		202267_at	1.72869		244803_at	1.24655
238825_at	1.17375		208581_x_at	1.00813		232113_at	1.18558		242146_at	1.09193		204359_at	1.49882		201328_at	1.08409		203726_s_at	1.59391		1553994_at	1.13274		201617_x_at	1.61483		213629_x_at	1.09648		203325_s_at	1.7148		238651_at	1.24633
206224_at	1.17111		226748_at	1.0071		211527_x_at	1.17646		222565_s_at	1.09025		205239_at	1.49518		219836_at	1.07696		201616_s_at	1.59295		225646_at	1.12949		206116_s_at	1.61144		227478_at	1.08919		231248_at	1.71005		236778_at	1.24051
230031_at	1.16751		242218_at	1.00297		230401_at	1.17433		224999_at	1.0815		202912_at	1.47651		204140_at	1.07315		213338_at	1.58807		236129_at	1.12894		211719_x_at	1.60589		228698_at	1.08846		212185_x_at	1.70533		210517_s_at	1.23349
227970_at	1.16469		219843_at	-1.00051		1555942_a_at	1.1724		215011_at	1.07628		203939_at	1.47581		208701_at	1.06465		211456_x_at	1.5791		201329_s_at	1.1261		203726_s_at	1.60246		1557938_s_at	1.08776		219836_at	1.69485		244353_s_at	1.22842
227530_at	1.164		216396_s_at	-1.00729		243046_at	1.15654		239978_at	1.06943		213338_at	1.46365		1557905_s_at	1.06434		204455_at	1.57747		210845_s_at	1.12396		204326_x_at	1.59941		209035_at	1.07893		207517_at	1.68085		217967_s_at	1.22724
212171_x_at	1.14754		238320_at	-1.00785		205067_at	1.15563		214085_x_at	1.06874		223784_at	1.45948		205832_at	1.06024		208703_s_at	1.56858		223533_at	1.12015		216442_x_at	1.59905		204589_at	1.07764		201170_s_at	1.67093		203325_s_at	1.22563
213700_s_at	1.14713		201236_s_at	-1.01989		232489_at	1.15525		227256_at	1.0684		210984_x_at	1.44993		204745_x_at	1.0564		225242_s_at	1.5539		206116_s_at	1.11668		201169_s_at	1.59859		220048_at	1.07654		205387_s_at	1.6661		201328_at	1.20696
211527_x_at	1.13405		241689_at	-1.02196		218995_s_at	1.15516		222880_at	1.06037		208248_x_at	1.4492		213139_at	1.04919		237206_at	1.54104		241342_at	1.11303		211981_at	1.59222		201289_at	1.07645		203726_s_at	1.66375		243296_at	1.20452
232113_at	1.13143		211004_s_at	-1.02243		219599_at	1.15038		237388_at	1.05507		202350_s_at	1.44842		1553995_a_at	1.04433		209098_s_at	1.53412		242218_at	1.10854		205387_s_at	1.57152		203939_at	1.07201		201615_x_at	1.64586		228919_at	1.20324
230585_at	1.12437		239179_at	-1.02382		1558048_x_at	1.14792		242909_at	1.0497		236129_at	1.44028		235086_at	1.03972		1553995_a_at	1.52972		229134_at	1.10781		211966_at	1.56437		201801_s_at	1.07188		1557938_s_at	1.63992		239243_at	1.2027
210764_s_at	1.12393		1556009_at	-1.02646		222303_at	1.14698		212451_at	1.04859		210987_x_at	1.4368		203725_at	1.0385		209373_at	1.52312		226817_at	1.10094		225242_s_at	1.56278		211964_at	1.06978		222303_at	1.63954		232369_at	1.20114
201616_s_at	1.12267		215444_s_at	-1.03539		225412_at	1.14355		212290_at	1.04512		206116_s_at	1.43619		209373_at	1.03756		211966_at	1.5194		238439_at	1.09493		210495_x_at	1.55488		217312_s_at	1.06572		201108_s_at	1.62918		228698_at	1.20044
1556345_s_at	1.11895		230682_x_at	-1.04071		240282_at	1.1435		222587_s_at	1.04258		213069_at	1.43592		210984_x_at	1.03243		211203_s_at	1.49503		1553995_a_at	1.09411		201170_s_at	1.55058		210118_s_at	1.06159		AFFX-HUMRGE/M10098_5_at	1.62755		210768_x_at	1.19192
232098_at	1.11777		205064_at	-1.04688		228520_s_at	1.14279		205547_s_at	1.03872		203726_s_at	1.43098		239196_at	1.03096		208228_s_at	1.49056		213629_x_at	1.09249		219410_at	1.53457		204682_at	1.05862		212464_s_at	1.61167		238760_at	1.18858
228007_at	1.11661		202382_s_at	-1.05279		211194_s_at	1.13899		201739_at	1.03841		216250_s_at	1.42766		202146_at	1.02836		227209_at	1.47652		239196_at	1.09183		211980_at	1.53382		201564_s_at	1.05805		201109_s_at	1.6106		204326_x_at	1.18436
211756_at	1.11261		230711_at	-1.05781		213459_at	1.13236		201085_s_at	1.03366		202644_s_at	1.42208		202008_s_at	1.02824		202912_at	1.46469		237206_at	1.08731		216250_s_at	1.5312		210933_s_at	1.05027		213069_at	1.60334		210512_s_at	1.18378
230188_at	1.11168		1554740_a_at	-1.06346		235952_at	1.12878		208581_x_at	1.0299		208704_x_at	1.41847		205534_at	1.02687		210845_s_at	1.45235		201069_at	1.07843		204455_at	1.52894		216250_s_at	1.04078		203725_at	1.60141		218204_s_at	1.18126
209254_at	1.09549		1555996_s_at	-1.06444		242509_at	1.12026		230188_at	1.02825		1553995_a_at	1.41231		201849_at	1.01256		201615_x_at	1.44693		202912_at	1.07525		214701_s_at	1.52005		211527_x_at	1.02991		206116_s_at	1.59875		243768_at	1.1783
237206_at	1.09523		235571_at	-1.06956		210407_at	1.11687		214210_at	1.02567		218204_s_at	1.39886		212998_x_at	1.00724		217967_s_at	1.44577		202008_s_at	1.06265		217312_s_at	1.51611		202627_s_at	1.02931		1554195_a_at	1.59584		211203_s_at	1.17572
225412_at	1.09274		1554895_a_at	-1.07762		229033_s_at	1.11653		243618_s_at	1.02304		211203_s_at	1.39734		227863_at	-1.00352		206461_x_at	1.44174		202267_at	1.0614		1557938_s_at	1.5084		226342_at	1.02304		201069_at	1.58893		227383_at	1.17477
1557953_at	1.08889		1556385_at	-1.09554		231067_s_at	1.11587		238635_at	1.02304		211966_at	1.38869		242918_at	-1.00492		203638_s_at	1.43962		209792_s_at	1.05453		236129_at	1.50825		229555_at	1.0153		226372_at	1.58675		235419_at	1.17456
201289_at	1.08595		205195_at	-1.09981		237388_at	1.11421		223940_x_at	1.02079		213238_at	1.38536		223342_at	-1.00623		201849_at	1.43639		226103_at	1.05259		209792_s_at	1.50807		208703_s_at	1.01209		232406_at	1.58674		227565_at	1.17324
230028_at	1.08095		242338_at	-1.11649		243514_at	1.11083		200616_s_at	1.0192		208715_at	1.37578		1557275_a_at	-1.00698		201506_at	1.42747		225612_s_at	1.0464		203085_s_at	1.50792		209118_s_at	1.00186		211981_at	1.57835		233713_at	1.15368
212746_s_at	1.07855		208478_s_at	-1.12913		235652_at	1.11038		237206_at	1.01713		214769_at	1.3723		208610_s_at	-1.00755		201617_x_at	1.42514		205289_at	1.03399		213139_at	1.5063		208248_x_at	1.00024		226368_at	1.55185		232113_at	1.14984
201002_s_at	1.07842		202284_s_at	-1.1319		228613_at	1.11017		1569150_x_at	1.01517		201616_s_at	1.37141		231956_at	-1.00913		206116_s_at	1.42087		225242_s_at	1.03335		210987_x_at	1.49587		244546_at	-1.00436		201110_s_at	1.54712		228582_x_at	1.14141
234989_at	1.07711		226970_at	-1.13687		232797_at	1.10705		212185_x_at	1.01323		226368_at	1.36855		1552398_a_at	-1.01687		202998_s_at	1.41862		204030_s_at	1.02392		203725_at	1.4801		1555854_at	-1.01019		211980_at	1.53407		212171_x_at	1.13612
225293_at	1.0769		236241_at	-1.14684		244185_at	1.10105		222978_at	1.00787		206994_at	1.36574		225725_at	-1.01743		213139_at	1.38576		205387_s_at	1.0091		217875_s_at	1.47214		232382_s_at	-1.01203		213668_s_at	1.52954		201418_s_at	1.13154
230082_at	1.07593		220486_x_at	-1.14766		235157_at	1.10054		229966_at	1.00515		202672_s_at	1.36332		1569607_s_at	-1.01966		208704_x_at	1.38241		229744_at	1.00871		231067_s_at	1.46997		226622_at	-1.01614		211719_x_at	1.52859		201195_s_at	1.13012
1562416_at	1.07459		244881_at	-1.15144		237206_at	1.09836		235952_at	1.00391		227209_at	1.3539		203757_s_at	-1.02096		211981_at	1.38006		204334_at	1.0025		201108_s_at	1.46372		222439_s_at	-1.0167		216442_x_at	1.52743		228762_at	1.12846
227529_s_at	1.07093		202840_at	-1.15149		242146_at	1.09623		230733_at	1.00346		205627_at	1.33743		219628_at	-1.02182		202208_s_at	1.378		203021_at	-1.00468		202008_s_at	1.46274		239002_at	-1.01885		231067_s_at	1.51448		235693_at	1.12712
204221_x_at	1.06538		225693_s_at	-1.15845		1557292_a_at	1.09098		242617_at	1.00238		211654_x_at	1.33446		244341_at	-1.02215		208248_x_at	1.36735		208092_s_at	-1.00536		201109_s_at	1.44508		226039_at	-1.0212		204326_x_at	1.50806		215123_at	1.12612
236155_at	1.05246		228315_at	-1.15899		229981_at	1.0882		236524_at	1.00129		202363_at	1.33437		1552622_s_at	-1.0224		226368_at	1.35327		241954_at	-1.0209		212077_at	1.44425		203021_at	-1.02416		210495_x_at	1.49776		232406_at	1.12327
208003_s_at	1.05205		204664_at	-1.16062		201289_at	1.08435		215945_s_at	-1.00144		209373_at	1.32278		218471_s_at	-1.02416		212998_x_at	1.33461		227962_at	-1.02439		218854_at	1.44236		243302_at	-1.02644		223784_at	1.49125		240452_at	1.12283
219029_at	1.04902		36865_at	-1.17427		222802_at	1.08402		210761_s_at	-1.0029		207342_at	1.32102		203332_s_at	-1.0279		229339_at	1.30793		212841_s_at	-1.03183		211964_at	1.43569		238811_at	-1.02869		217875_s_at	1.47911		213668_s_at	1.1202
223796_at	1.04865		205196_s_at	-1.17543		238967_at	1.08398		207017_at	-1.00485		204455_at	1.31634		1555854_at	-1.03071		210987_x_at	1.30538		213796_at	-1.03299		213629_x_at	1.42384		204446_s_at	-1.02991		229441_at	1.47651		202806_at	1.09451
242218_at	1.04431		208084_at	-1.1757		209711_at	1.0807		222760_at	-1.00546		212822_at	1.31555		235060_at	-1.03697		201328_at	1.30516		226034_at	-1.03306		202267_at	1.41625		235216_at	-1.0301		212822_at	1.4706		220512_at	1.08917
209863_s_at	1.0374		223342_at	-1.17602		227530_at	1.08055		218007_s_at	-1.0072		213629_x_at	1.31473		215470_at	-1.04129		223533_at	1.3051		222456_s_at	-1.03355		222449_at	1.41599		203217_s_at	-1.0311		216250_s_at	1.46948		226368_at	1.08817
213459_at	1.03608		203824_at	-1.18062		215731_s_at	1.07676		214995_s_at	-1.00722		204030_s_at	1.29601		203608_at	-1.04213		201858_s_at	1.30504		232958_at	-1.03712		229441_at	1.41259		226533_at	-1.03214		206994_at	1.44862		201615_x_at	1.08103
210512_s_at	1.03551		231956_at	-1.18822		226016_at	1.07495		1555383_a_at	-1.00803		204140_at	1.2896		235138_at	-1.04215		201109_s_at	1.30424		202284_s_at	-1.03887		234989_at	1.4075		217677_at	-1.03246		226103_at	1.43867		219634_at	1.08101
242751_at	1.03526		213650_at	-1.19312		229339_at	1.07157		219476_at	-1.00943		205590_at	1.27563		203186_s_at	-1.04218		205289_at	1.29911		222747_s_at	-1.03993		206595_at	1.38305		204896_s_at	-1.04228		213139_at	1.40298		244075_at	1.07421
210943_s_at	1.02849		227521_at	-1.20159		201085_s_at	1.06572		206276_at	-1.01226		201849_at	1.273		221041_s_at	-1.0449		208715_at	1.29625		227510_x_at	-1.0427		208716_s_at	1.37305		212677_s_at	-1.05621		201329_s_at	1.4012		212464_s_at	1.0728
222978_at	1.02674		221041_s_at	-1.22131		214085_x_at	1.06406		203409_at	-1.01232		224959_at	1.27282		226665_at	-1.04531		227080_at	1.29034		224707_at	-1.04471		226145_s_at	1.37302		201746_at	-1.05707		205627_at	1.39381		202007_at	1.07132
233364_s_at	1.02472		226535_at	-1.2247		236484_at	1.06383		227917_at	-1.01317		202806_at	1.26841		237062_at	-1.04584		204030_s_at	1.28641		206600_s_at	-1.04605		1554195_a_at	1.36594		209683_at	-1.05729		211964_at	1.38931		204221_x_at	1.06301
39402_at	1.01949		218113_at	-1.2258		208191_x_at	1.06353		211124_s_at	-1.01967		205097_at	1.25485		203914_x_at	-1.04751		201108_s_at	1.27245		227533_at	-1.05099		205239_at	1.35773		201957_at	-1.06391		225673_at	1.38617		234989_at	1.06123
217523_at	1.0151		227946_at	-1.28098		224568_x_at	1.05963		209703_x_at	-1.02396		203085_s_at	1.25363		232392_at	-1.0484		223784_at	1.27189		218007_s_at	-1.05107		203066_at	1.35767		228494_at	-1.06497		213629_x_at	1.3834		201417_at	1.05732
243931_at	1.01005		228149_at	-1.28341		231403_at	1.05954		209357_at	-1.02487		201328_at	1.25235		232382_s_at	-1.04948		216268_s_at	1.26997		204963_at	-1.05349		224959_at	1.35718		205640_at	-1.06985		210768_x_at	1.37948		215203_at	1.05136
212451_at	1.00993		211833_s_at	-1.29998		219482_at	1.0593		204385_at	-1.02853		1557905_s_at	1.24587		212339_at	-1.05238		210984_x_at	1.26603		241987_x_at	-1.05423		201110_s_at	1.35467		211712_s_at	-1.07129		204455_at	1.37909		227314_at	1.03976
217475_s_at	1.00503		218793_s_at	-1.33707		1556820_a_at	1.05585		208092_s_at	-1.03162		205032_at	1.24258		243489_at	-1.05451		223878_at	1.26503		232382_s_at	-1.0569		210768_x_at	1.35341		223577_x_at	-1.0732		203638_s_at	1.37517		229553_at	1.03327
236641_at	-1.00098		218346_s_at	-1.33759		1564164_at	1.05442		219856_at	-1.033		201617_x_at	1.2401		230494_at	-1.05568		202206_at	1.26036		225239_at	-1.05714		222450_at	1.34703		205234_at	-1.07614		222449_at	1.36884		242558_at	1.03176
218384_at	-1.00186		205822_s_at	-1.34169		202912_at	1.05159		205042_at	-1.03314		203695_s_at	1.24002		225912_at	-1.06232		225673_at	1.25799		1552398_a_at	-1.06202		205627_at	1.3413		203836_s_at	-1.07643		1555137_a_at	1.36264		1557737_s_at	1.02457
202876_s_at	-1.00441		222747_s_at	-1.36946		217967_s_at	1.04811		219909_at	-1.04041		228520_s_at	1.23959		211004_s_at	-1.06271		205534_at	1.25314		226403_at	-1.0737		226755_at	1.33876		1555058_a_at	-1.0771		212977_at	1.36055		201170_s_at	1.02324
236976_at	-1.00777		223895_s_at	-1.3786		237234_at	1.04527		227811_at	-1.04599		203066_at	1.23875		225847_at	-1.0655		1557905_s_at	1.25127		234989_at	-1.08271		216918_s_at	1.33786		224828_at	-1.0806		216918_s_at	1.34568		229457_at	1.01674
227328_at	-1.00812		201765_s_at	-1.38459		210517_s_at	1.04252		205238_at	-1.04635		213139_at	1.23628		206600_s_at	-1.06951		208790_s_at	1.24067		1552566_at	-1.08453		211654_x_at	1.33604		209539_at	-1.08857		210987_x_at	1.34509		232138_at	1.01414
229305_at	-1.00997		205623_at	-1.38634		232615_at	1.04182		201404_x_at	-1.05127		205174_s_at	1.21766		222245_s_at	-1.07086		209099_x_at	1.24053		225728_at	-1.08588		202672_s_at	1.33305		214464_at	-1.08984		205067_at	1.34379		211980_at	1.01395
210754_s_at	-1.01071		208083_s_at	-1.39213		236251_at	1.04072		221582_at	-1.05281		216918_s_at	1.21675		228919_at	-1.07554		202207_at	1.2386		212657_s_at	-1.09849		232406_at	1.32575		229399_at	-1.09332		212077_at	1.33676		1569181_x_at	1.00651
205822_s_at	-1.01171		221999_at	-1.39638		1555920_at	1.03845		205623_at	-1.05379		218854_at	1.21034		238935_at	-1.07683		210138_at	1.23584		224566_at	-1.10005		224836_at	1.32358		219717_at	-1.0974		204733_at	1.33034		209118_s_at	1.00011
1555106_a_at	-1.01303		219628_at	-1.40882		210764_s_at	1.03567		204780_s_at	-1.05407		202291_s_at	1.2095		241885_at	-1.07886		218204_s_at	1.23095		201884_at	-1.10274		232113_at	1.31171		227101_at	-1.10212		1554997_a_at	1.32875		203021_at	-1.00262
236957_at	-1.02174		209006_s_at	-1.43077		206300_s_at	1.03528		218990_s_at	-1.06923		201109_s_at	1.20793		221899_at	-1.07989		203440_at	1.22507		203608_at	-1.10618		225673_at	1.30582		222456_s_at	-1.10372		202363_at	1.3275		226039_at	-1.0059
1554740_a_at	-1.02205		200974_at	-1.43261		238913_at	1.03492		219147_s_at	-1.07048		236646_at	1.18948		226039_at	-1.09999		205032_at	1.22259		228486_at	-1.11022		211098_x_at	1.29975		204985_s_at	-1.10496		205479_s_at	1.32369		205196_s_at	-1.00854
205112_at	-1.02291		214279_s_at	-1.46433		1569053_at	1.03298		203140_at	-1.07052		205534_at	1.18904		242774_at	-1.10501		207342_at	1.21464		210130_s_at	-1.11022		202007_at	1.2933		205319_at	-1.11474		203440_at	1.31641		212002_at	-1.01028
213647_at	-1.02333		225692_at	-1.46808		215011_at	1.03199		208170_s_at	-1.0737		201615_x_at	1.18877		240557_at	-1.10899		230082_at	1.2143		218471_s_at	-1.11975		201801_s_at	1.29319		205990_s_at	-1.11485		225464_at	1.30851		1552398_a_at	-1.0187
204633_s_at	-1.02426		225912_at	-1.48669		241788_x_at	1.03116		205555_s_at	-1.07432		210845_s_at	1.18853		201236_s_at	-1.11173		204420_at	1.20623		202180_s_at	-1.11978		1569003_at	1.29208		209904_at	-1.11988		225293_at	1.30745		224973_at	-1.02383
212621_at	-1.02768		228306_at	-1.5141		241425_at	1.01731		225875_s_at	-1.0746		208701_at	1.17316		208161_s_at	-1.11321		201329_s_at	1.20235		203913_s_at	-1.12196		226103_at	1.28234		241955_at	-1.13049		202008_s_at	1.30648		221081_s_at	-1.02538
1553219_a_at	-1.03187		214953_s_at	-1.57318		244054_at	1.01578		202488_s_at	-1.07477		201147_s_at	1.16917		205990_s_at	-1.11446		212077_at	1.20151		219909_at	-1.12276		227193_at	1.27916		212451_at	-1.13197		211098_x_at	1.30566		1552566_at	-1.02991
225329_at	-1.03347		202564_x_at	-1.58094		1556773_at	1.01329		224724_at	-1.07855		209835_x_at	1.16914		212841_s_at	-1.11572		224963_at	1.20004		203217_s_at	-1.125		207719_x_at	1.27448		227510_x_at	-1.13373		206595_at	1.30563		209276_s_at	-1.03021
202536_at	-1.03389		213293_s_at	-1.59704		1569003_at	1.01244		206343_s_at	-1.07898		232297_at	1.16108		211548_s_at	-1.11663		1557938_s_at	1.19999		226039_at	-1.12604		1555137_a_at	1.27253		228486_at	-1.1344		203066_at	1.30416		204769_s_at	-1.03278
205716_at	-1.03603		203331_s_at	-1.7189		230082_at	1.0101		205234_at	-1.08881		210986_s_at	1.15668		238134_at	-1.11926		205097_at	1.1968		222245_s_at	-1.13002		213238_at	1.26679		211022_s_at	-1.1351		208716_s_at	1.30415		1555854_at	-1.03337
218585_s_at	-1.03897		213099_at	-1.72785		1567107_s_at	1.00737		209355_s_at	-1.09136		208790_s_at	1.15606		242338_at	-1.1209		212977_at	1.1947		226119_at	-1.13422		202350_s_at	1.26632		205856_at	-1.1377		201617_x_at	1.30354		205856_at	-1.03677
225655_at	-1.0434		223044_at	-1.77757		211965_at	1.00695		205822_s_at	-1.09391		211981_at	1.15566		211549_s_at	-1.12253		222449_at	1.18898		212339_at	-1.13477		204733_at	1.26233		221041_s_at	-1.14858		205289_at	1.29548		233565_s_at	-1.04103
203388_at	-1.04675		223197_s_at	-1.868		224917_at	1.00527		231729_s_at	-1.09637		224963_at	1.15528		229966_at	-1.12394		208084_at	1.18817		235988_at	-1.14092		203695_s_at	1.26089		215856_at	-1.14906		201466_s_at	1.29358		241955_at	-1.04122
219843_at	-1.04771		221708_s_at	-2.21485		204537_s_at	1.00522		202688_at	-1.10006		211607_x_at	1.15294		226568_at	-1.12834		211980_at	1.18771		203757_s_at	-1.14567		226609_at	1.25327		220191_at	-1.154		201506_at	1.29283		241987_x_at	-1.04915
213520_at	-1.04932		203332_s_at	-2.38882		205097_at	1.0049		1554938_a_at	-1.11025		207517_at	1.1502		242829_x_at	-1.13921		225464_at	1.18707		211549_s_at	-1.15591		208789_at	1.25319		211549_s_at	-1.15598		228762_at	1.28274		204288_s_at	-1.05548
209337_at	-1.05306		1562836_at	-2.61931		226762_at	-1.01035		202454_s_at	-1.11079		212746_s_at	1.14929		209173_at	-1.14167		211668_s_at	1.186		219147_s_at	-1.16002		234675_x_at	1.25108		204863_s_at	-1.15877		224959_at	1.28011		1562836_at	-1.06479
205251_at	-1.05425		201746_at	-3.04342		226568_at	-1.02191		212841_s_at	-1.11282		223278_at	1.14909		221708_s_at	-1.16276		224959_at	1.18359		203609_s_at	-1.16678		201329_s_at	1.24973		228232_s_at	-1.16194		211668_s_at	1.27488		206827_s_at	-1.06991
210983_s_at	-1.05488		208190_s_at	-3.29143		201140_s_at	-1.0364		1552502_s_at	-1.11473		206448_at	1.14661		229740_at	-1.17267		232151_at	1.18288		229720_at	-1.1752		210986_s_at	1.24702		1569006_at	-1.16566		215253_s_at	1.27224		203914_x_at	-1.0744
218355_at	-1.05606					219344_at	-1.04721		202262_x_at	-1.12342		226609_at	1.14605		211062_s_at	-1.18618		202672_s_at	1.1792		223179_at	-1.18652		229555_at	1.23796		204288_s_at	-1.17949		225481_at	1.26652		235978_at	-1.07459
229442_at	-1.06455					204769_s_at	-1.05264		203961_at	-1.1284		201984_s_at	1.14441		211712_s_at	-1.19802		208083_s_at	1.15963		203331_s_at	-1.20162		227314_at	1.23107		219233_s_at	-1.19566		230369_at	1.26179		227306_at	-1.08085
219510_at	-1.06602					231729_s_at	-1.0543		229901_at	-1.13703		229555_at	1.14264		213293_s_at	-1.20405		1555137_a_at	1.15379		206522_at	-1.23777		204136_at	1.22806		228523_at	-1.20066		209373_at	1.25978		40837_at	-1.08957
229068_at	-1.06711					210529_s_at	-1.07482		239657_x_at	-1.14172		223533_at	1.14064		202509_s_at	-1.20548		203325_s_at	1.15162		203914_x_at	-1.24108		201195_s_at	1.22159		214235_at	-1.2034		222450_at	1.2587		1554062_at	-1.09416
209746_s_at	-1.06727					219529_at	-1.07645		211330_s_at	-1.1425		222449_at	1.13851		230097_at	-1.20777		202350_s_at	1.14942		223342_at	-1.24335		215253_s_at	1.2176		203914_x_at	-1.20347		211071_s_at	1.25715		209950_s_at	-1.09996
227347_x_at	-1.06762					211004_s_at	-1.07728		207029_at	-1.14493		220048_at	1.13739		218729_at	-1.21185		225481_at	1.14915		1555854_at	-1.25204		210933_s_at	1.21686		204072_s_at	-1.20391		208703_s_at	1.24626		205195_at	-1.10342
219502_at	-1.07074					208478_s_at	-1.09562		1562926_at	-1.14732		223878_at	1.13704		209950_s_at	-1.21688		217875_s_at	1.14001		226568_at	-1.25308		244353_s_at	1.20848		1553986_at	-1.21146		201858_s_at	1.2433		203913_s_at	-1.10453
211519_s_at	-1.07239					209531_at	-1.09754		204378_at	-1.15131		201329_s_at	1.13598		213693_s_at	-1.21843		203370_s_at	1.13841		231956_at	-1.25689		201564_s_at	1.2051		221705_s_at	-1.21311		211506_s_at	1.24235		236429_at	-1.10841
216228_s_at	-1.08352					1554895_a_at	-1.10067		204664_at	-1.15991		1557938_s_at	1.12901		232958_at	-1.22278		211719_x_at	1.13818		209173_at	-1.26935		208704_x_at	1.19619		204840_s_at	-1.21703		211654_x_at	1.23762		228486_at	-1.1299
223895_s_at	-1.08577					221041_s_at	-1.10136		235988_at	-1.1663		1554997_a_at	1.12835		228315_at	-1.22501		211607_x_at	1.13506		238935_at	-1.28116		201418_s_at	1.18966		229740_at	-1.22131		206754_s_at	1.23688		215856_at	-1.13103
222740_at	-1.09275					202840_at	-1.1084		205765_at	-1.17208		212077_at	1.12827		222747_s_at	-1.23456		201110_s_at	1.13404		201236_s_at	-1.28747		220048_at	1.18768		242338_at	-1.2231		203939_at	1.23614		205319_at	-1.13574
203209_at	-1.09835					224576_at	-1.11333		225972_at	-1.17326		217967_s_at	1.12596		AFFX-HUMRGE/M10098_3_at	-1.23854		212746_s_at	1.13254		206239_s_at	-1.28844		210916_s_at	1.18485		219529_at	-1.23073		205097_at	1.23392		210096_at	-1.13975
216396_s_at	-1.09847					209387_s_at	-1.11357		225725_at	-1.17349		226189_at	1.123		210085_s_at	-1.23977		226817_at	1.1282		225725_at	-1.29004		225481_at	1.17679		221815_at	-1.2449		208789_at	1.23315		205640_at	-1.14932
219294_at	-1.09976					225119_at	-1.14347		202876_s_at	-1.18279		211719_x_at	1.12138		219529_at	-1.24259		201859_at	1.12368		1559725_at	-1.29039		201417_at	1.17641		211548_s_at	-1.24697		213238_at	1.22642		228232_s_at	-1.14941
209891_at	-1.10053					203276_at	-1.15367		207749_s_at	-1.19209		229441_at	1.11988		223940_x_at	-1.24312		208789_at	1.12329		211548_s_at	-1.29476		201149_s_at	1.17532		235059_at	-1.25468		224733_at	1.22507		211548_s_at	-1.15082
208083_s_at	-1.10619					229740_at	-1.1539		243463_s_at	-1.20087		243938_x_at	1.11689		243768_at	-1.25752		212464_s_at	1.12144		223168_at	-1.29973		203440_at	1.17401		223578_x_at	-1.26362		201328_at	1.22408		221041_s_at	-1.16908
218113_at	-1.10635					201404_x_at	-1.16608		206665_s_at	-1.2079		230082_at	1.11677		206239_s_at	-1.2597		226189_at	1.11977		210159_s_at	-1.30047		218736_s_at	1.17099		210807_s_at	-1.26674		218854_at	1.2231		235988_at	-1.17478
1555004_a_at	-1.13915					210159_s_at	-1.1725		206884_s_at	-1.20996		211502_s_at	1.11645		227223_at	-1.27506		210916_s_at	1.11957		230043_at	-1.30715		212977_at	1.1613		242722_at	-1.27622		227193_at	1.22299		206367_at	-1.1843
228069_at	-1.13934					222760_at	-1.17665		208478_s_at	-1.21276		213725_x_at	1.11403		210096_at	-1.28185		216250_s_at	1.11731		209826_at	-1.31094		204030_s_at	1.16052		224568_x_at	-1.29067		201849_at	1.22288		204199_at	-1.20413
234944_s_at	-1.14004					223199_at	-1.18103		205064_at	-1.21322		201108_s_at	1.10759		227510_x_at	-1.28325		226893_at	1.11597		208170_s_at	-1.31591		201718_s_at	1.15873		243648_at	-1.29144		211599_x_at	1.20273		219722_s_at	-1.21191
208107_s_at	-1.14222					209864_at	-1.19512		206561_s_at	-1.21454		224733_at	1.10349		235167_at	-1.28493		229134_at	1.11017		203332_s_at	-1.32683		223854_at	1.15145		241987_x_at	-1.29688		201418_s_at	1.20243		238935_at	-1.21442
226970_at	-1.14233					208978_at	-1.22354		223168_at	-1.22844		225673_at	1.1016		224568_x_at	-1.29682		225612_s_at	1.1096		206599_at	-1.33127		217967_s_at	1.14887		229369_at	-1.30626		202686_s_at	1.19472		203186_s_at	-1.24035
224840_at	-1.14509					235905_at	-1.24922		219529_at	-1.23499		201858_s_at	1.09879		221577_x_at	-1.2998		204334_at	1.10713		226226_at	-1.33546		206588_at	1.14252		226899_at	-1.316		208228_s_at	1.19448		211843_x_at	-1.24478
211814_s_at	-1.14747					209635_at	-1.25208		215444_s_at	-1.24681		201859_at	1.09872		228232_s_at	-1.30515		202147_s_at	1.10022		232392_at	-1.33898		213725_x_at	1.14062		228969_at	-1.33511		227609_at	1.1927		206343_s_at	-1.24583
203824_at	-1.14997					205196_s_at	-1.26885		218793_s_at	-1.25273		204745_x_at	1.09671		231941_s_at	-1.30595		205479_s_at	1.09965		206343_s_at	-1.34933		1557905_s_at	1.13844		228697_at	-1.34689		224963_at	1.19114		214858_at	-1.25715
219000_s_at	-1.15004					209622_at	-1.27387		204781_s_at	-1.26181		219265_at	1.09619		206599_at	-1.30892		232297_at	1.09692		226622_at	-1.36833		202912_at	1.13823		225283_at	-1.36091		208704_x_at	1.18119		204378_at	-1.26613
217714_x_at	-1.15401					211597_s_at	-1.28155		232116_at	-1.26889		237444_at	1.09498		241954_at	-1.31011		223278_at	1.09277		215444_s_at	-1.3686		209835_x_at	1.13497		1559725_at	-1.36985		226145_s_at	1.17988		228523_at	-1.2703
205024_s_at	-1.15468					1554575_a_at	-1.3189		216252_x_at	-1.29173		203440_at	1.09211		223197_s_at	-1.31351		216442_x_at	1.09276		209006_s_at	-1.37075		225464_at	1.13457		213693_s_at	-1.38189		226609_at	1.17969		1562926_at	-1.27181
219306_at	-1.15811					208170_s_at	-1.32852		229740_at	-1.31641		204490_s_at	1.0916		225972_at	-1.33162		214752_x_at	1.09217		227221_at	-1.37766		202291_s_at	1.13109		221081_s_at	-1.38536		202644_s_at	1.17871		205939_at	-1.27194
214804_at	-1.16886					207017_at	-1.40269		222838_at	-1.33026		227080_at	1.0905		213517_at	-1.33334		202363_at	1.08929		213693_s_at	-1.37781		201328_at	1.12925		228315_at	-1.39592		212746_s_at	1.1723		207847_s_at	-1.2735
215444_s_at	-1.17691					215444_s_at	-1.44729		201236_s_at	-1.33729		226817_at	1.08923		230323_s_at	-1.33757		212822_at	1.08504		204446_s_at	-1.37922		228314_at	1.12914		205809_s_at	-1.40669		201417_at	1.17155		213693_s_at	-1.28804
232018_at	-1.17881					211767_at	-1.56753		205196_s_at	-1.33822		1553938_a_at	1.08865		1553986_at	-1.33891		202008_s_at	1.08482		211619_s_at	-1.38035		208703_s_at	1.12645		219250_s_at	-1.42723		229553_at	1.1649		220191_at	-1.28804
241434_at	-1.17983					205195_at	-1.61255		220319_s_at	-1.33857		204647_at	1.08293		210159_s_at	-1.34511		218854_at	1.0835		208161_s_at	-1.38173		205157_s_at	1.11795		1558747_at	-1.47057		226535_at	1.16485		212529_at	-1.29973
219703_at	-1.18484					205010_at	-1.63543		221081_s_at	-1.35438		204204_at	1.08167		205319_at	-1.34993		219901_at	1.08346		230323_s_at	-1.39118		229553_at	1.11559		210096_at	-1.48054		205239_at	1.15979		226226_at	-1.3029
202533_s_at	-1.18678					214953_s_at	-1.64456		225974_at	-1.35699		202270_at	1.08061		230180_at	-1.3518		201984_s_at	1.08148		228232_s_at	-1.40705		209373_at	1.11018		1558924_s_at	-1.48707		226755_at	1.15843		225974_at	-1.32018
1552921_a_at	-1.20474					236356_at	-1.7319		223342_at	-1.36881		212464_s_at	1.07952		230269_at	-1.36014		213746_s_at	1.0797		219628_at	-1.40725		230369_at	1.10866		1552398_a_at	-1.48726		203441_s_at	1.15621		230323_s_at	-1.32651
244881_at	-1.21628					205822_s_at	-1.80476		222937_s_at	-1.37129		230369_at	1.07636		209826_at	-1.36185		201842_s_at	1.07701		211712_s_at	-1.40899		223533_at	1.1062		206367_at	-1.49434		224920_x_at	1.14882		201746_at	-1.33263
204126_s_at	-1.22115					203824_at	-1.90335		218581_at	-1.39541		201069_at	1.07368		226622_at	-1.36346		213848_at	1.07571		210085_s_at	-1.41337		223278_at	1.09947		228256_s_at	-1.50344		201465_s_at	1.14835		211549_s_at	-1.3416
211851_x_at	-1.23516					1562836_at	-2.46		212657_s_at	-1.39697		239430_at	1.07221		201009_s_at	-1.36671		1553959_a_at	1.06937		210096_at	-1.42034		227478_at	1.09932		1565867_a_at	-1.52393		202007_at	1.14684		223168_at	-1.34848
233924_s_at	-1.25187					208190_s_at	-2.63809		204674_at	-1.41493		217875_s_at	1.07063		204446_s_at	-1.36764		209946_at	1.06825		213293_s_at	-1.42243		215177_s_at	1.09908		204378_at	-1.55522		213746_s_at	1.13722		225972_at	-1.37563
228164_at	-1.26312					235442_at	-3.00274		205010_at	-1.41589		209772_s_at	1.06921		203609_s_at	-1.37108		209260_at	1.0655		230269_at	-1.42972		1555480_a_at	1.09894		230180_at	-1.56941		211924_s_at	1.1359		1569006_at	-1.38297
223044_at	-1.26832								211767_at	-1.41846		209260_at	1.06281		236489_at	-1.37886		212481_s_at	1.06537		225912_at	-1.43262		204140_at	1.09084		230323_s_at	-1.57393		204748_at	1.13481		225283_at	-1.39114
210159_s_at	-1.27537								208978_at	-1.42151		216442_x_at	1.05985		215444_s_at	-1.38107		206170_at	1.05814		218729_at	-1.45078		209260_at	1.09057		213998_s_at	-1.57602		227314_at	1.13049		206239_s_at	-1.41285
235588_at	-1.30398								227221_at	-1.42304		214104_at	1.0558		208170_s_at	-1.3942		210495_x_at	1.0581		231941_s_at	-1.46132		205097_at	1.08519		211597_s_at	-1.60063		214104_at	1.12829		206522_at	-1.44472
204728_s_at	-1.3068								218346_s_at	-1.42472		204326_x_at	1.05531		201957_at	-1.41114		201564_s_at	1.05776		236489_at	-1.46818		216268_s_at	1.08459		206239_s_at	-1.64534		205032_at	1.12743		205765_at	-1.46473
220466_at	-1.3117								233555_s_at	-1.42923		202007_at	1.05213		209006_s_at	-1.41306		204140_at	1.05617		225974_at	-1.47556		201147_s_at	1.08231		214079_at	-1.65225		210138_at	1.12101		226533_at	-1.46543
218542_at	-1.3201								227925_at	-1.43142		201564_s_at	1.05156		200974_at	-1.41347		201169_s_at	1.05606		228315_at	-1.48195		213746_s_at	1.08175		221765_at	-1.66423		220054_at	1.11418		214234_s_at	-1.49142
227029_at	-1.32154								205195_at	-1.43395		201983_s_at	1.04558		205623_at	-1.4168		204489_s_at	1.0554		209950_s_at	-1.48394		208248_x_at	1.07798		211843_x_at	-1.68878		AFFX-HUMRGE/M10098_M_at	1.11038		229740_at	-1.49353
217640_x_at	-1.32551								212347_x_at	-1.43818		203370_s_at	1.04501		209683_at	-1.42261		209835_x_at	1.05501		229740_at	-1.49219		208228_s_at	1.07659		201279_s_at	-1.70034		217312_s_at	1.10894		228256_s_at	-1.53069
213523_at	-1.33147								215719_x_at	-1.44294		224836_at	1.0373		227306_at	-1.42955		207357_s_at	1.05302		205623_at	-1.49301		213807_x_at	1.07198		211619_s_at	-1.71698		214752_x_at	1.10785		225728_at	-1.56506
229886_at	-1.33451								209683_at	-1.45125		210495_x_at	1.03644		1559725_at	-1.43874		200859_x_at	1.05135		221577_x_at	-1.50856		208083_s_at	1.07072		201280_s_at	-1.71969		235094_at	1.10518		229369_at	-1.56645
209715_at	-1.33594								202284_s_at	-1.46801		227609_at	1.03619		237086_at	-1.46471		219265_at	1.05098		201010_s_at	-1.50878		224733_at	1.06224		205939_at	-1.73646		201416_at	1.10492		218990_s_at	-1.68713
228361_at	-1.35082								203824_at	-1.521		213836_s_at	1.0321		206463_s_at	-1.46946		209890_at	1.04472		209683_at	-1.52696		205032_at	1.06136		207862_at	-1.73679		203990_s_at	1.10403		209904_at	-1.79379
221999_at	-1.35204								221577_x_at	-1.52994		225481_at	1.03056		201010_s_at	-1.48953		238439_at	1.04436		200974_at	-1.54492		1554997_a_at	1.0591		226226_at	-1.76025		210986_s_at	1.10322		242338_at	-1.79408
210052_s_at	-1.35358								1554062_at	-1.53442		227314_at	1.02995		230043_at	-1.49125		216180_s_at	1.04384		201009_s_at	-1.54842		203882_at	1.05609		204664_at	-1.78496		227565_at	1.10093		201279_s_at	-1.79511
217010_s_at	-1.39951								214234_s_at	-1.55591		219532_at	1.02992		221081_s_at	-1.54788		203085_s_at	1.0431		225972_at	-1.55196		201984_s_at	1.05575		206488_s_at	-1.79014		201842_s_at	1.10023		213240_s_at	-1.91548
212973_at	-1.41572								233565_s_at	-1.61185		241342_at	1.02785		211597_s_at	-1.55054		220014_at	1.03818		218990_s_at	-1.55498		226279_at	1.05565		203609_s_at	-1.79071		1569003_at	1.09901		219529_at	-1.99224
219990_at	-1.43801								228315_at	-1.62068		208789_at	1.02737		204664_at	-1.5742		202270_at	1.03267		242338_at	-1.55907		224920_x_at	1.0556		221088_s_at	-1.79368		201718_s_at	1.09741		211619_s_at	-2.04562
214279_s_at	-1.44503								227306_at	-1.63298		202458_at	1.02577		205939_at	-1.67531		209118_s_at	1.03172		221081_s_at	-1.55936		226342_at	1.05539		206463_s_at	-1.79584		209835_x_at	1.09264		207862_at	-2.12973
201765_s_at	-1.45384								231243_s_at	-1.7079		1568609_s_at	1.02571		219159_s_at	-1.6979		208637_x_at	1.03063		1554062_at	-1.57359		205174_s_at	1.055		204199_at	-1.79814		213807_x_at	1.09241		219159_s_at	-2.19565
203276_at	-1.46139								211597_s_at	-1.74558		203441_s_at	1.02537		201008_s_at	-1.74043		224920_x_at	1.03042		205234_at	-1.61395		204745_x_at	1.05395		223168_at	-1.81724		204030_s_at	1.08439		211597_s_at	-2.21998
36865_at	-1.53433								1562836_at	-1.75768		235492_at	1.02517		214079_at	-1.76293		231183_s_at	1.02791		203186_s_at	-1.61955		226184_at	1.05187		205765_at	-1.82669		1553995_a_at	1.08275		203559_s_at	-2.24995
223700_at	-1.60894								219628_at	-1.88804		205479_s_at	1.02321		206367_at	-1.81856		210986_s_at	1.02719		201008_s_at	-1.65431		206994_at	1.04828		213240_s_at	-1.84461		208790_s_at	1.07989		222838_at	-2.25478
227521_at	-1.62628								213293_s_at	-1.90136		225464_at	1.01689		222838_at	-1.87382		213629_x_at	1.02628		219529_at	-1.66607		209099_x_at	1.04663		214234_s_at	-1.9332		224836_at	1.079		231058_at	-2.32647
210206_s_at	-1.6997								225912_at	-1.93249		203827_at	1.01596		211843_x_at	-1.96118		203441_s_at	1.02421		206367_at	-1.67686		213986_s_at	1.04031		219159_s_at	-1.95152		202912_at	1.07465		201280_s_at	-2.3306
221708_s_at	-1.7637								200974_at	-1.94563		226184_at	1.01295		204378_at	-1.96242		1568609_s_at	1.02268		227863_at	-1.68016		205534_at	1.0386		234306_s_at	-2.0941		209035_at	1.07022		236356_at	-2.34329
1562836_at	-1.76478								242338_at	-1.99885		201169_s_at	1.01166		201746_at	-1.99249		1555355_a_at	1.02165		211843_x_at	-1.69852		228762_at	1.03696		226701_at	-2.12446		207719_x_at	1.06525		204664_at	-2.35015
225693_s_at	-1.78619								223044_at	-2.26002		207357_s_at	1.01085		213240_s_at	-1.99917		204745_x_at	1.02055		227306_at	-1.71745		202686_s_at	1.0352		222838_at	-2.14638		201859_at	1.06442		226701_at	-2.36845
223197_s_at	-1.84879								235442_at	-2.80904		227565_at	1.00786		214624_at	-2.09131		224733_at	1.01702		211004_s_at	-1.78667		204682_at	1.03464		208190_s_at	-2.16106		219901_at	1.06393		214079_at	-2.50199
213099_at	-1.8765								203331_s_at	-2.81404		213668_s_at	1.00573		203824_at	-2.26654		203256_at	1.01461		219159_s_at	-1.85346		223279_s_at	1.03312		231058_at	-2.28854		204745_x_at	1.06355		234306_s_at	-2.5024
225692_at	-1.96947								203332_s_at	-3.34448		225516_at	1.00294		208190_s_at	-2.42266		204490_s_at	1.01372		222838_at	-1.91459		209011_at	1.03073		203559_s_at	-2.70508		201195_s_at	1.06298		203824_at	-2.7433
202564_x_at	-2.03546								201746_at	-3.38217		211964_at	1.00185		205765_at	-2.54038		207719_x_at	1.0126		205939_at	-1.94467		204490_s_at	1.02867		203824_at	-2.72827		215739_s_at	1.06297		206463_s_at	-2.84983
228306_at	-2.17344											224999_at	1.00155		214234_s_at	-2.65954		214104_at	1.01179		206463_s_at	-1.987		216080_s_at	1.02543		201009_s_at	-2.90623		201939_at	1.06183		206488_s_at	-3.06199
208190_s_at	-3.58026											224901_at	1.00063		203559_s_at	-2.75289		206448_at	1.01052		205319_at	-2.04813		203158_s_at	1.02532		214624_at	-2.98062		205157_s_at	1.05308		214624_at	-3.39485
												1557987_at	-1.00032					215517_at	1.00873		211597_s_at	-2.12302		211599_x_at	1.02472		201010_s_at	-2.99108		235337_at	1.05243		207214_at	-3.59196
												203217_s_at	-1.00111					1567107_s_at	1.00807		213240_s_at	-2.13916		231697_s_at	1.02459		207214_at	-3.27367		203695_s_at	1.04747		228697_at	-3.79303
												236489_at	-1.00131					202827_s_at	1.00695		204664_at	-2.23229		211071_s_at	1.02275		201008_s_at	-3.29515		208248_x_at	1.04587		211959_at	-4.0708
												206599_at	-1.00485					209710_at	-1.00078		204378_at	-2.31238		201431_s_at	1.02272		211959_at	-4.35115		201564_s_at	1.04495		201010_s_at	-4.31732
												221081_s_at	-1.00579					221899_at	-1.00585		203824_at	-2.45537		204748_at	1.01269					208078_s_at	1.04416		201008_s_at	-4.35744
												226226_at	-1.00665					209735_at	-1.00857		214079_at	-2.47384		201466_s_at	1.01219					209012_at	1.04413		201009_s_at	-4.68519
												227223_at	-1.01911					221880_s_at	-1.01775		201746_at	-2.61561		201506_at	1.00742					200859_x_at	1.03896
												241885_at	-1.01988					223129_x_at	-1.02402		214624_at	-2.70879		233555_s_at	1.00685					203992_s_at	1.03645
												229966_at	-1.02161					217168_s_at	-1.02436		203559_s_at	-2.86249		227461_at	1.00664					217967_s_at	1.02682
												228708_at	-1.02851					225496_s_at	-1.02695		205765_at	-2.91633		226368_at	1.00633					200906_s_at	1.01828
												239169_at	-1.02979					225869_s_at	-1.02797		214234_s_at	-3.05953		235337_at	1.00631					232297_at	1.01372
												243768_at	-1.03513					235507_at	-1.03052					223095_at	1.00564					209651_at	1.01252
												205009_at	-1.04007					228486_at	-1.03655					220014_at	1.00089					203085_s_at	1.01203
												225693_s_at	-1.04018					220319_s_at	-1.03857					222760_at	-1.00104					202859_x_at	1.01027
												1556820_a_at	-1.04026					220613_s_at	-1.04862					235388_at	-1.00193					201801_s_at	1.00272
												225786_at	-1.04115					235988_at	-1.05144					204014_at	-1.00241					203390_s_at	1.00196
												231199_at	-1.0431					1560503_a_at	-1.05945					202748_at	-1.00246					227478_at	1.00195
												221899_at	-1.0457					1556211_a_at	-1.06545					222568_at	-1.00279					216268_s_at	1.00083
												1552347_at	-1.04985					227306_at	-1.06895					221683_s_at	-1.00292					1557905_s_at	1.00066
												212339_at	-1.05417					205111_s_at	-1.07324					228686_at	-1.00357					1552566_at	-1.00455
												230180_at	-1.05619					221081_s_at	-1.07762					1569006_at	-1.0039					213375_s_at	-1.00566
												223895_s_at	-1.06767					206600_s_at	-1.08064					213446_s_at	-1.00448					229444_at	-1.00899
												1552398_a_at	-1.06927					223268_at	-1.0853					209212_s_at	-1.00551					209355_s_at	-1.00934
												221530_s_at	-1.06937					213517_at	-1.08679					219250_s_at	-1.00639					239515_at	-1.00966
												1555878_at	-1.06973					1562836_at	-1.08821					234701_at	-1.00644					229787_s_at	-1.01203
												201510_at	-1.0724					226213_at	-1.09602					218035_s_at	-1.00677					209325_s_at	-1.01401
												229720_at	-1.07362					222760_at	-1.10139					228697_at	-1.0071					224828_at	-1.0236
												218729_at	-1.07661					228708_at	-1.10555					227514_at	-1.00712					209641_s_at	-1.02399
												210085_s_at	-1.0783					227290_at	-1.10612					226424_at	-1.00751					231941_s_at	-1.02611
												235144_at	-1.08014					232958_at	-1.11576					236489_at	-1.0081					227533_at	-1.02813
												201957_at	-1.08242					237086_at	-1.14694					200835_s_at	-1.00982					221880_s_at	-1.03059
												208937_s_at	-1.08334					227863_at	-1.14832					238127_at	-1.01009					205442_at	-1.03196
												230494_at	-1.08432					228098_s_at	-1.1492					202820_at	-1.01125					202820_at	-1.03464
												237062_at	-1.08564					213375_s_at	-1.14932					212384_at	-1.01163					229223_at	-1.03476
												224589_at	-1.09329					219529_at	-1.14945					203837_at	-1.0174					231828_at	-1.03503
												228088_at	-1.09356					215388_s_at	-1.14986					1555886_at	-1.01793					202748_at	-1.04066
												205111_s_at	-1.10192					209683_at	-1.15184					225496_s_at	-1.02097					222750_s_at	-1.04188
												1569607_s_at	-1.11124					226961_at	-1.16051					210358_x_at	-1.02235					221530_s_at	-1.04939
												211712_s_at	-1.11232					223168_at	-1.16412					209325_s_at	-1.0225					203140_at	-1.0538
												213605_s_at	-1.11481					210130_s_at	-1.16844					220183_s_at	-1.02731					219909_at	-1.05982
												203837_at	-1.11856					208161_s_at	-1.1729					208930_s_at	-1.02858					226622_at	-1.0608
												241954_at	-1.11884					203021_at	-1.17779					235722_at	-1.0307					231729_s_at	-1.06195
												228919_at	-1.11884					203117_s_at	-1.17887					242352_at	-1.03083					238752_at	-1.06576
												224646_x_at	-1.11995					203837_at	-1.18055					1553107_s_at	-1.03144					201957_at	-1.06718
												203453_at	-1.12388					228232_s_at	-1.18229					205111_s_at	-1.03182					225019_at	-1.06772
												203836_s_at	-1.13028					229720_at	-1.19195					229223_at	-1.0321					203845_at	-1.06848
												219159_s_at	-1.13297					239169_at	-1.1967					40837_at	-1.03253					221081_s_at	-1.06929
												235803_at	-1.13391					220349_s_at	-1.20028					212529_at	-1.03514					204963_at	-1.07035
												215123_at	-1.14254					223179_at	-1.20178					201085_s_at	-1.03682					223268_at	-1.07091
												235138_at	-1.14328					232382_s_at	-1.208					239392_s_at	-1.03873					221041_s_at	-1.07806
												238134_at	-1.15094					36711_at	-1.20807					219307_at	-1.03972					203608_at	-1.07889
												1553986_at	-1.15157					227533_at	-1.21911					225847_at	-1.04252					204039_at	-1.08802
												209826_at	-1.15996					227925_at	-1.22785					229377_at	-1.04333					219233_s_at	-1.09224
												1562836_at	-1.16305					1555383_a_at	-1.23221					211947_s_at	-1.04496					205112_at	-1.09253
												209950_s_at	-1.16672					1555854_at	-1.23409					230043_at	-1.04588					206599_at	-1.09376
												203913_s_at	-1.16948					209826_at	-1.25559					238752_at	-1.04691					1553986_at	-1.10134
												231243_s_at	-1.19383					224707_at	-1.26718					227764_at	-1.04734					226961_at	-1.10302
												230043_at	-1.19798					203757_s_at	-1.27061					235435_at	-1.04838					225499_at	-1.10348
												203914_x_at	-1.20371					226119_at	-1.27414					223940_x_at	-1.05205					208161_s_at	-1.10827
												230323_s_at	-1.21016					206599_at	-1.28682					204446_s_at	-1.05231					239169_at	-1.1108
												201884_at	-1.21352					221530_s_at	-1.28998					223268_at	-1.05396					212657_s_at	-1.11302
												214079_at	-1.23045					203608_at	-1.30268					203147_s_at	-1.05442					206600_s_at	-1.11393
												223185_s_at	-1.23546					219159_s_at	-1.30662					1560017_at	-1.05827					204731_at	-1.11557
												222838_at	-1.2358					205009_at	-1.30677					214079_at	-1.05919					203767_s_at	-1.11636
												226085_at	-1.24315					231941_s_at	-1.31132					225915_at	-1.05922					223130_s_at	-1.12319
												211548_s_at	-1.26316					203140_at	-1.3123					235425_at	-1.0608					210085_s_at	-1.12514
												1555854_at	-1.26827					201957_at	-1.31241					229720_at	-1.06094					213800_at	-1.12634
												213400_s_at	-1.28127					204963_at	-1.31367					231729_s_at	-1.06137					1555383_a_at	-1.15192
												214624_at	-1.28319					203836_s_at	-1.31602					224209_s_at	-1.06821					226039_at	-1.15597
												225692_at	-1.28955					203217_s_at	-1.32051					206600_s_at	-1.07079					1555886_at	-1.16707
												235060_at	-1.29943					225016_at	-1.32431					208859_s_at	-1.07134					225283_at	-1.16835
												209324_s_at	-1.30184					232392_at	-1.32609					1557275_a_at	-1.07323					203837_at	-1.17962
												204378_at	-1.30956					225728_at	-1.33699					222456_s_at	-1.07369					225915_at	-1.18155
												213517_at	-1.31077					228067_at	-1.34244					209683_at	-1.0809					209735_at	-1.18217
												225016_at	-1.31493					223185_s_at	-1.34439					236254_at	-1.0811					219722_s_at	-1.19847
												209006_s_at	-1.32195					206239_s_at	-1.34727					229359_at	-1.08187					36711_at	-1.1991
												211549_s_at	-1.33643					226622_at	-1.36768					1554821_a_at	-1.08227					243302_at	-1.19922
												226568_at	-1.37694					203609_s_at	-1.37048					206500_s_at	-1.08558					229377_at	-1.21528
												212841_s_at	-1.37793					230043_at	-1.37618					203769_s_at	-1.08579					229720_at	-1.21549
												215470_at	-1.43396					231243_s_at	-1.38232					236356_at	-1.08929					203769_s_at	-1.2174
												230097_at	-1.47787					223939_at	-1.38693					235409_at	-1.09328					226932_at	-1.22562
												221708_s_at	-1.49278					206463_s_at	-1.38821					208610_s_at	-1.09457					230180_at	-1.2294
												209173_at	-1.5194					224646_x_at	-1.39947					201280_s_at	-1.09599					228708_at	-1.22987
												205939_at	-1.53554					236489_at	-1.40651					219274_at	-1.0964					221593_s_at	-1.23124
												223197_s_at	-1.57705					241987_x_at	-1.40903					225603_s_at	-1.09941					214721_x_at	-1.23633
												230269_at	-1.57838					210096_at	-1.41633					227223_at	-1.10007					229740_at	-1.2588
												235167_at	-1.62968					238752_at	-1.41786					225957_at	-1.10192					223185_s_at	-1.26379
												211843_x_at	-1.65119					226226_at	-1.42987					219976_at	-1.10248					211712_s_at	-1.26828
												237086_at	-1.68227					201884_at	-1.44145					1557174_a_at	-1.10308					214046_at	-1.29649
												213240_s_at	-1.70445					203913_s_at	-1.44741					204288_s_at	-1.10393					222760_at	-1.303
												1559725_at	-1.77539					211619_s_at	-1.44885					222873_s_at	-1.10739					208190_s_at	-1.30591
												205765_at	-1.85894					230269_at	-1.47643					221745_at	-1.10776					219797_at	-1.31488
												203824_at	-1.93361					222838_at	-1.48444					243552_at	-1.10994					228384_s_at	-1.3199
												208170_s_at	-1.94916					209006_s_at	-1.48517					203215_s_at	-1.11103					201280_s_at	-1.32121
												215444_s_at	-1.99324					213400_s_at	-1.49882					227510_x_at	-1.1149					215444_s_at	-1.33464
												210159_s_at	-1.99657					213240_s_at	-1.52169					228384_s_at	-1.11645					205856_at	-1.33861
												206367_at	-2.03041					211549_s_at	-1.5286					223130_s_at	-1.11825					235988_at	-1.34109
												214234_s_at	-2.07069					209950_s_at	-1.53448					208900_s_at	-1.11841					206239_s_at	-1.34205
												203559_s_at	-2.23647					211004_s_at	-1.53902					231735_s_at	-1.11855					227306_at	-1.34495
												208190_s_at	-2.76664					208190_s_at	-1.55487					226675_s_at	-1.11964					201279_s_at	-1.35825
																		226039_at	-1.57405					223235_s_at	-1.12245					224707_at	-1.36512
																		203453_at	-1.60822					205112_at	-1.12437					222912_at	-1.39127
																		212841_s_at	-1.63857					211597_s_at	-1.1247					1562926_at	-1.40206
																		211548_s_at	-1.6489					238787_at	-1.12531					219274_at	-1.4242
																		213693_s_at	-1.65406					1558678_s_at	-1.13079					226568_at	-1.43059
																		203186_s_at	-1.65684					228315_at	-1.13183					209324_s_at	-1.43535
																		203914_x_at	-1.67655					214721_x_at	-1.13218					218729_at	-1.43787
																		204664_at	-1.70033					224707_at	-1.13296					206463_s_at	-1.44645
																		218729_at	-1.70265					223578_x_at	-1.13408					205990_s_at	-1.45434
																		210085_s_at	-1.70721					209088_s_at	-1.14154					1569006_at	-1.46147
																		1559725_at	-1.726					212007_at	-1.14177					40837_at	-1.46868
																		230323_s_at	-1.749					206967_at	-1.14403					228232_s_at	-1.47602
																		214079_at	-1.75085					241820_at	-1.14431					208170_s_at	-1.4778
																		211712_s_at	-1.75448					213328_at	-1.14508					230269_at	-1.48576
																		205319_at	-1.81156					228302_x_at	-1.14579					212841_s_at	-1.48607
																		226568_at	-1.86622					1564002_a_at	-1.14961					215856_at	-1.48674
																		209173_at	-1.91403					224567_x_at	-1.15558					205640_at	-1.5193
																		210159_s_at	-1.94311					203217_s_at	-1.15939					1555854_at	-1.52205
																		208170_s_at	-1.97233					1555854_at	-1.16659					203609_s_at	-1.52347
																		211843_x_at	-2.02959					201010_s_at	-1.17207					203836_s_at	-1.53197
																		215444_s_at	-2.06881					205319_at	-1.17214					209173_at	-1.54202
																		204378_at	-2.10758					223168_at	-1.17652					228486_at	-1.5463
																		214624_at	-2.10931					227306_at	-1.17772					204378_at	-1.55505
																		1552398_a_at	-2.11688					224482_s_at	-1.18084					226899_at	-1.55657
																		205939_at	-2.15308					1554132_a_at	-1.18214					228256_s_at	-1.56687
																		206367_at	-2.24824					214374_s_at	-1.18649					209539_at	-1.57145
																		214234_s_at	-3.01312					206239_s_at	-1.18681					205319_at	-1.57471
																		205765_at	-3.01638					231941_s_at	-1.18879					203913_s_at	-1.58383
																		203824_at	-3.10033					210085_s_at	-1.18919					225728_at	-1.58651
																		203559_s_at	-3.23712					227533_at	-1.19253					224646_x_at	-1.59245
																								201009_s_at	-1.19589					209950_s_at	-1.60784
																								227954_at	-1.19645					213240_s_at	-1.61046
																								218729_at	-1.1992					203217_s_at	-1.63479
																								232238_at	-1.20881					213693_s_at	-1.65029
																								205193_at	-1.21052					203021_at	-1.65556
																								235653_s_at	-1.21446					219159_s_at	-1.65745
																								206599_at	-1.22188					209904_at	-1.6581
																								222912_at	-1.22242					229369_at	-1.65837
																								1569302_at	-1.22647					230626_at	-1.66326
																								239169_at	-1.2281					204288_s_at	-1.67632
																								224994_at	-1.22946					211597_s_at	-1.67732
																								201957_at	-1.23034					210159_s_at	-1.6823
																								204963_at	-1.23282					211619_s_at	-1.69909
																								226568_at	-1.24349					205939_at	-1.71215
																								238811_at	-1.2446					213400_s_at	-1.71675
																								202905_x_at	-1.24533					203914_x_at	-1.72348
																								203479_s_at	-1.24862					241987_x_at	-1.74413
																								236620_at	-1.24884					210096_at	-1.76848
																								241376_at	-1.25155					221088_s_at	-1.79805
																								212113_at	-1.25171					228494_at	-1.8105
																								219722_s_at	-1.26032					203186_s_at	-1.8124
																								212468_at	-1.26047					223168_at	-1.83602
																								208814_at	-1.26214					1552398_a_at	-1.86582
																								229740_at	-1.26265					211548_s_at	-1.88906
																								235988_at	-1.26723					214079_at	-1.90346
																								229369_at	-1.27263					222838_at	-1.90419
																								242918_at	-1.27289					234306_s_at	-1.91315
																								36711_at	-1.27485					211549_s_at	-1.92166
																								201996_s_at	-1.27586					207847_s_at	-1.92836
																								219797_at	-1.27653					211843_x_at	-1.94405
																								219233_s_at	-1.27802					206367_at	-1.9949
																								228927_at	-1.27824					204199_at	-2.07614
																								233819_s_at	-1.27851					228969_at	-2.07996
																								209441_at	-1.27889					226226_at	-2.12493
																								223185_s_at	-1.28399					230323_s_at	-2.17366
																								240105_at	-1.29098					201009_s_at	-2.18397
																								224828_at	-1.29662					1559725_at	-2.18454
																								209258_s_at	-1.29921					201010_s_at	-2.21497
																								231875_at	-1.30498					214234_s_at	-2.27685
																								221041_s_at	-1.30504					205765_at	-2.28177
																								226622_at	-1.30922					231058_at	-2.30785
																								205640_at	-1.31357					201008_s_at	-2.31641
																								208615_s_at	-1.31966					214235_at	-2.41993
																								229586_at	-1.33372					207862_at	-2.42641
																								235645_at	-1.33793					205009_at	-2.45291
																								228256_s_at	-1.34969					204664_at	-2.46747
																								230999_at	-1.3521					204072_s_at	-2.47534
																								1552680_a_at	-1.3533					226701_at	-2.71426
																								1555058_a_at	-1.35858					203824_at	-2.99216
																								221815_at	-1.36167					214624_at	-3.11368
																								207057_at	-1.37295					206488_s_at	-3.12649
																								205856_at	-1.37384					207214_at	-3.32387
																								215444_s_at	-1.37456					203559_s_at	-3.39661
																								209950_s_at	-1.37712					211959_at	-3.76665
																								207862_at	-1.38196
																								214464_at	-1.38612
																								224730_at	-1.38722
																								203913_s_at	-1.39457
																								229399_at	-1.39938
																								228708_at	-1.41027
																								211712_s_at	-1.42409
																								230626_at	-1.4251
																								203021_at	-1.42535
																								206463_s_at	-1.42808
																								210807_s_at	-1.43427
																								215092_s_at	-1.4352
																								221081_s_at	-1.43792
																								209539_at	-1.4441
																								235059_at	-1.44449
																								226932_at	-1.45734
																								212451_at	-1.45757
																								241955_at	-1.4596
																								239002_at	-1.46145
																								228986_at	-1.46852
																								224568_x_at	-1.46998
																								210159_s_at	-1.47694
																								242722_at	-1.47947
																								209398_at	-1.47971
																								226039_at	-1.48401
																								1558924_s_at	-1.48498
																								213998_s_at	-1.49823
																								223217_s_at	-1.49983
																								203914_x_at	-1.5046
																								208170_s_at	-1.50986
																								211022_s_at	-1.51237
																								209324_s_at	-1.51387
																								230269_at	-1.51473
																								211549_s_at	-1.52307
																								212841_s_at	-1.52422
																								215856_at	-1.53322
																								225728_at	-1.54882
																								1552398_a_at	-1.56004
																								241987_x_at	-1.56065
																								238013_at	-1.56135
																								228486_at	-1.56551
																								211619_s_at	-1.56722
																								201008_s_at	-1.58191
																								219717_at	-1.58694
																								226899_at	-1.59412
																								205990_s_at	-1.60491
																								213693_s_at	-1.61219
																								224646_x_at	-1.61379
																								209904_at	-1.61931
																								203186_s_at	-1.62222
																								211548_s_at	-1.62759
																								235216_at	-1.62813
																								205939_at	-1.66349
																								217677_at	-1.66979
																								204378_at	-1.67426
																								210096_at	-1.68674
																								221705_s_at	-1.69654
																								209173_at	-1.70533
																								211843_x_at	-1.72385
																								222439_s_at	-1.73118
																								1565867_a_at	-1.73655
																								221765_at	-1.74841
																								204840_s_at	-1.77547
																								230629_s_at	-1.77897
																								206488_s_at	-1.83286
																								205009_at	-1.83819
																								244546_at	-1.8406
																								1558747_at	-1.84419
																								214235_at	-1.84533
																								219159_s_at	-1.84576
																								203836_s_at	-1.86252
																								235009_at	-1.86685
																								207847_s_at	-1.86834
																								228494_at	-1.88275
																								204664_at	-1.9423
																								226226_at	-1.96233
																								234306_s_at	-1.965
																								213400_s_at	-1.97228
																								205210_at	-1.9925
																								204199_at	-2.00281
																								205765_at	-2.02952
																								230323_s_at	-2.0304
																								231058_at	-2.04668
																								214537_at	-2.05322
																								214234_s_at	-2.0652
																								205809_s_at	-2.08835
																								222838_at	-2.10577
																								1553986_at	-2.11647
																								221088_s_at	-2.13911
																								213240_s_at	-2.14174
																								226701_at	-2.17888
																								214624_at	-2.25968
																								203609_s_at	-2.25981
																								228969_at	-2.26283
																								1559725_at	-2.26899
																								204072_s_at	-2.33652
																								230180_at	-2.3371
																								206367_at	-2.36804
																								208190_s_at	-2.39218
																								243648_at	-2.46764
																								203824_at	-2.51465
																								211959_at	-2.84377
																								203559_s_at	-3.07668
																								207214_at	-3.33223
